# Supplementary material for: Silk Fibroin-Coated Liposomes as Biomimetic Nanocarrier for Long-Term Release Delivery System in Cancer Therapy
Source: Molecules. 2021 Aug 15;26(16):4936. doi: 10.3390/molecules26164936 (PMC8398433; doi:10.3390/molecules26164936)
Supplement: Supplementary file 1 [file molecules-26-04936-s001.zip]

Archive with 1 entries (1 files):
- molecules-1318170-supplementary.pdf
